# Supplementary material for: Yearly variation coupled with social interactions shape the skin microbiome in free-ranging rhesus macaques
Source: Microbiol Spectr. 2023 Sep 26;11(5):e02974-23. doi: 10.1128/spectrum.02974-23 (PMC10580906; doi:10.1128/spectrum.02974-23)
Supplement: Supplemental file 1 — Table S1. [file spectrum.02974-23-s0002.xlsx]

## Sheet: 16S_Sequencing_Prep
Primer and adapter sequences used in amplicon generation and sequencing.
16S Primer name	16S Primer sequences
515F	5’ GTGCCAGCMGCCGCGGTA
806RMod	5’ GGACTACNVGGGTWTCTAAT
KAPA Adapters (used for tagmentation)	KAPA Adapter sequences
Read 1	5’ AGATCGGAAGAGCACACGTCTGAACTCCAGTCA
Read 2	5’ AGATCGGAAGAGCGTCGTGTAGGGAAAGAGTGT
Sequencing Library Runs
1st Sequencing set	35.9% of samples
2nd Sequencing set	64.1% of samples
Data Processing Steps	Number of remaining ASVs in table
Dada2	C2_18,935; Cs_34,985
Filter for contaminants	C2_18,922; Cs_ 34,968
Merged 2 tables, filter frequency less than or equal to 10	24464
Filtered for sequence length	21312
Filtered for sequence depth (78 samples)	20905
Clustering	17988
Rarefaction (78 samples)	17812
Filtered for Sampling Period analysis, remove 2014 (75 samples)	17498
