# Supplementary material for: Yearly variation coupled with social interactions shape the skin microbiome in free-ranging rhesus macaques
Source: Microbiol Spectr. 2023 Sep 26;11(5):e02974-23. doi: 10.1128/spectrum.02974-23 (PMC10580906; doi:10.1128/spectrum.02974-23)
Supplement: Supplemental file 2 — Table S2. [file spectrum.02974-23-s0003.xlsx]

## Sheet: Sheet1
SampleID	Animal	SeqLib	KitCntrl	Sex	SamplingPeriod	SocialGroup	TrapYearMon	groom.rate.total	groom.rate.get	groom.rate.give	scratch.rate	selfgroom.rate	dominance.rank	DOB	age	faith_pd	shannon.complete	shannon.core	shannon.noncore	BioSample	NCBIsample.name
a00OP3	00O	2nd	CS	F	2013	F	2014-01	1.83492	0.861905	0.973016	0.201587	0.0142857	32	1999-12-01	14	118.286	8.98152	1.95842	2.48763	SAMN16842339	00O2013
a01KP3	01K	2nd	CS	M	2015	R	2015-11	0	0	0	0.366667	0.00416667	12	1999-01-28	16	127.435	9.11893	1.96846	3.35261	SAMN16842340	01K2015
a03JLP3	03J	1st	CS	F	2013	F	2014-01	0.87963	0.114815	0.764815	0.233333	0.0314815	58	1997-12-22	16	78.5389	8.04762	1.89571	3.36185	SAMN16842341	03J2013
a0A2LP3	0A2	1st	C2	F	2013	R	2014-02	NA	NA	NA	NA	NA	NA	2004-12-18	9	81.701	8.36127	2.0426	2.67679	SAMN16842343	0A22013
a0B4P3	0B4	2nd	CS	F	2015	R	2015-12	4.73333	3.33333	1.4	0.15	0.00833333	54	2004-12-05	11	110.429	8.71107	1.98953	2.76241	SAMN16842344	0B42015
a0C6LP3	0C6	1st	C2	F	2013	F	2014-02	2.66429	1.475	1.18929	0.221429	0.0232143	49	2005-12-20	8	89.8734	8.2284	1.99655	2.89636	SAMN16842345	0C62013
a0E8P3	0E8	2nd	CS	M	2014	R	2014-10	NA	NA	NA	NA	NA	NA	2006-10-18	8	120.523	9.13927	1.81572	3.07247	SAMN16842346	0E82014
a0F6P3	0F6	2nd	CS	F	2013	R	2013-12	NA	NA	NA	NA	NA	NA	2007-09-30	6	150.593	9.64308	2.37141	3.12775	SAMN16842347	0F62013
a0L4P3	0L4	2nd	CS	M	2014	V	2014-10	NA	NA	NA	NA	NA	NA	2010-10-14	4	120.642	8.80491	1.77318	3.277	SAMN16842349	0L42014
a17K2013LP3	17K	1st	C2	M	2013	R	2014-02	NA	NA	NA	NA	NA	NA	1998-11-20	15	95.7304	8.41414	2.04656	3.0287	SAMN16842350	17K2013
a17LP3	17L	2nd	CS	M	2013	F	2014-01	NA	NA	NA	NA	NA	NA	1999-02-28	14	113.141	8.57141	2.21423	3.09816	SAMN16842352	17L2013
a18ZP3	18Z	2nd	CS	M	2015	F	2015-11	2.85758	2.24545	0.612121	0.287879	0.0333333	28	2004-02-15	11	135.752	9.05222	1.93894	3.20837	SAMN16842353	18Z2015
a19T2013LP3	19T	1st	CS	M	2013	V	2013-12	NA	NA	NA	NA	NA	NA	2002-11-04	11	104.055	8.90523	2.16958	3.10007	SAMN16842354	19T2013
a1A3P3	1A3	2nd	CS	F	2015	F	2015-11	0.937143	0.06	0.877143	0.131429	0.0142857	40	2004-11-26	11	145.684	8.16211	2.20198	3.1056	SAMN16842356	1A32015
a1B1P3	1B1	2nd	CS	M	2015	V	2015-10	7.5963	4.89259	2.7037	0.407407	0.0259259	21	2004-11-07	11	88.8617	8.02284	1.5959	3.51373	SAMN16842357	1B12015
a1C0LP3	1C0	1st	CS	F	2013	F	2014-01	2.52586	0.874138	1.65172	0.194828	0.012069	20	2005-11-21	8	98.8462	8.41651	1.75235	3.28139	SAMN16842358	1C02013
a1C5P3	1C5	2nd	CS	F	2015	KK	2015-10	3.34286	0.0742857	3.26857	0.237143	0.0342857	34	2005-10-22	10	100.226	8.34345	1.79168	2.56729	SAMN16842359	1C52015
a1E5P3	1E5	2nd	CS	M	2015	R	2015-11	NA	NA	NA	NA	NA	NA	2006-10-29	9	108.909	8.88677	1.84793	3.05686	SAMN16842360	1E52015
a24B.LP3	24B	1st	CS	F	2013	F	2014-01	0.325	0	0.325	0.21	0.00333333	63	1993-01-08	20	102.213	8.56128	2.10091	2.94497	SAMN16842361	24B2013
a25P.LP3	25P	1st	C2	F	2013	KK	2014-02	1.95231	1.64462	0.307692	0.313846	0.0153846	30	2000-12-08	13	83.1667	8.29697	1.93572	3.2032	SAMN16842362	25P2013
a28BP3	28B	2nd	CS	M	2015	F	2015-11	0.179412	0.179412	0	0.226471	0.00294118	7	1993-01-20	22	124.189	7.81632	2.26118	2.82068	SAMN16842363	28B2015
a29B.LP3	29B	1st	C2	F	2013	F	2014-02	0	0	0	0.386207	0.0206897	56	1993-01-08	20	96.0833	8.39413	1.96217	3.09644	SAMN16842364	29B2013
a29ZP3	29Z	2nd	CS	F	2015	F	2015-11	11.95	0.967647	10.9824	0.229412	0.0147059	63	2003-12-15	12	122.925	8.47504	2.0462	3.15604	SAMN16842365	29Z2015
a2A5P3	2A5	2nd	CS	F	2015	F	2015-12	4.32	1.04286	3.27714	0.242857	0.0228571	70	2005-01-01	10	205.737	9.73484	2.32132	3.1358	SAMN16842366	2A52015
a2A8P3	2A8	2nd	CS	F	2015	F	2015-11	8.53611	2.59722	5.93889	0.344444	0.025	21	2004-10-20	11	172.86	9.20193	2.51783	3.86595	SAMN16842367	2A82015
a2F0P3	2F0	2nd	CS	F	2015	R	2015-11	11.3833	8.15833	3.225	0.133333	0.0333333	3	2007-11-01	8	162.086	9.19686	2.12743	3.16776	SAMN16842368	2F02015
a30CP3	30C	2nd	CS	M	2015	F	2015-10	3.03056	0.863889	2.16667	0.297222	0	3	1994-01-21	21	100.739	8.64675	1.87365	2.30723	SAMN16842369	30C2015
a30LP3	30L	2nd	CS	M	2015	F	2015-10	2.91944	1.31944	1.6	0.4	0.0638889	27	2000-01-04	15	130.929	9.28958	2.03991	2.4977	SAMN16842370	30L2015
a33VP3	33V	2nd	C2	F	2014	R	2014-12	NA	NA	NA	NA	NA	NA	2004-01-07	10	100.18	8.30826	1.90045	2.25573	SAMN16842374	33V2014
a34NP3	34N	2nd	CS	F	2015	F	2015-11	4.00571	2.10857	1.89714	0.18	0.0285714	39	1999-12-28	16	185.415	9.69097	2.319	3.18435	SAMN16842375	34N2015
a3C3P3	3C3	2nd	C2	F	2013	F	2014-02	1.25517	0.360345	0.894828	0.208621	0.0327586	43	2005-10-30	8	126.484	9.31113	2.04986	3.35333	SAMN16842377	3C32013
a3E2P3	3E2	2nd	CS	F	2015	F	2015-12	9.99722	4.24444	5.75278	0.227778	0.00833333	11	2006-10-16	9	174.281	9.89061	2.16718	3.80584	SAMN16842378	3E22015
a3F4P3	3F4	2nd	CS	F	2015	R	2015-11	8.45833	0.408333	8.05	0.358333	0.00833333	27	2007-12-22	8	104.918	8.87647	1.85953	2.41151	SAMN16842379	3F42015
a40L.LP3	40L	1st	C2	F	2013	F	2014-02	0	0	0	0.211864	0.0186441	35	1999-12-26	14	125.182	8.95402	2.23682	3.23898	SAMN16842380	40L2013
a42L.LP3	42L	1st	C2	F	2013	F	2014-02	4.02982	3.02982	1	0.185965	0.0210526	48	1999-12-30	14	100.741	7.41015	1.94698	3.31047	SAMN16842381	42L2013
a42T2013P3	42T	2nd	CS	M	2013	F	2014-01	0	0	0	0.318	0.036	12	2002-12-28	11	136.086	9.16877	2.01466	3.35553	SAMN16842382	42T2013
a43F2013P3	43F	2nd	CS	F	2013	F	2014-01	0.689831	0.689831	0	0.113559	0.0118644	1	1996-01-11	17	134.707	9.22499	2.18168	3.09695	SAMN16842384	43F2013
a43JP3	43J	2nd	C2	F	2013	F	2014-02	3.54138	2.96379	0.577586	0.12069	0.00517241	3	1998-01-12	15	150.152	9.66341	2.10913	3.86458	SAMN16842386	43J2013
a46ZP3	46Z	2nd	CS	M	2013	KK	2014-01	NA	NA	NA	NA	NA	NA	2004-12-28	9	129.837	9.31692	2.10963	3.27972	SAMN16842387	46Z2013
a47Z.LP3	47Z	1st	C2	F	2013	V	2014-02	NA	NA	NA	NA	NA	NA	2004-10-08	9	40.1604	7.00865	1.89312	1.19682	SAMN16842388	47Z2013
a48V.LP3	48V	1st	C2	F	2013	HH	2014-02	NA	NA	NA	NA	NA	NA	2003-12-02	10	90.3421	8.35644	1.88486	2.90421	SAMN16842389	48V2013
a4C1LP3	4C1	1st	C2	F	2013	F	2014-02	4.07069	2.28276	1.78793	0.22069	0.0137931	4	2005-10-25	8	105.387	8.72699	2.07937	3.04421	SAMN16842390	4C12013
a51A2013LP3	51A	1st	CS	M	2013	V	2013-12	NA	NA	NA	NA	NA	NA	1992-12-15	21	67.0783	7.16008	1.82496	2.62502	SAMN16842391	51A2013
a52PP3	52P	2nd	CS	F	2015	F	2015-11	2.81944	2.30833	0.511111	0.102778	0.0111111	69	2000-12-17	15	149.483	9.07103	2.30643	3.54081	SAMN16842393	52P2015
a53Z.LP3	53Z	1st	CS	F	2013	V	2013-12	NA	NA	NA	NA	NA	NA	2004-11-01	9	90.2473	8.28706	2.09253	2.17087	SAMN16842394	53Z2013
a55VP3	55V	2nd	CS	F	2015	F	2015-11	2.53889	0.908333	1.63056	0.172222	0.0111111	37	2003-12-07	12	170.205	9.29874	2.1686	3.22528	SAMN16842395	55V2015
a56E.LP3	56E	1st	CS	F	2013	F	2013-12	0.67069	0.541379	0.12931	0.286207	0.00344828	28	1996-02-04	17	97.9746	6.96362	1.77687	2.64792	SAMN16842396	56E2013
a57H.LP3	57H	1st	CS	F	2013	F	2013-12	0.282759	0.282759	0	0.198276	0.0206897	42	1997-02-22	16	122.834	9.19699	2.2089	3.08595	SAMN16842398	57H2013
a59A.LP3	59A	1st	C2	F	2013	F	2014-02	0.0951613	0.0951613	0	0.164516	0.00483871	18	1992-11-29	21	77.0179	7.69921	1.83674	2.65895	SAMN16842399	59A2013
a5E1P3	5E1	2nd	CS	M	2015	F	2015-12	5.2	3.42286	1.77714	0.231429	0.0342857	10	2007-09-14	8	113.649	8.78166	1.8056	3.39102	SAMN16842402	5E12015
a5E4P3	5E4	2nd	CS	M	2015	V	2015-11	NA	NA	NA	NA	NA	NA	2007-12-02	8	115.786	8.92176	1.8088	3.15285	SAMN16842403	5E42015
a60T2013P3	60T	2nd	CS	M	2013	F	2014-01	1.3	0.274138	1.02586	0.47931	0.05	15	2002-11-17	11	130.166	8.81119	2.0333	3.21877	SAMN16842405	60T2013
a61R2013LP3	61R	1st	C2	M	2013	V	2014-02	NA	NA	NA	NA	NA	NA	2001-12-15	12	64.1404	7.08822	1.50529	2.99734	SAMN16842409	61R2013
a64D.LP3	64D	1st	CS	F	2013	F	2014-01	0	0	0	0.281356	0.0288136	38	1995-04-08	18	95.6577	8.68927	2.02061	3.3868	SAMN16842412	64D2013
a64S2013LP3	64S	1st	C2	M	2013	KK	2014-02	NA	NA	NA	NA	NA	NA	2002-10-26	11	85.3755	8.13484	1.85504	2.844	SAMN16842413	64P2013
a73VP3	73V	2nd	CS	M	2013	V	2014-01	NA	NA	NA	NA	NA	NA	2003-11-04	10	127.4	9.10268	2.01465	3.05114	SAMN16842416	73V2013
a77IP3	77I	2nd	C2	M	2013	V	2014-02	NA	NA	NA	NA	NA	NA	1998-01-13	15	152.25	9.51602	2.04993	2.98115	SAMN16842417	77I2013
a78IP3	78I	2nd	CS	F	2015	V	2015-11	16.2741	8.21852	8.05556	0.225926	0.0222222	14	1997-12-15	18	153.689	9.37933	2.12641	3.21558	SAMN16842418	78I2015
a79Z.LP3	79Z	1st	C2	F	2015	F	2015-11	2.38889	0.213889	2.175	0.319444	0.0166667	28	2004-11-21	11	113.873	8.74643	2.25332	3.48973	SAMN16842419	79Z2015
a7B22013P3	7B2	2nd	CS	M	2013	F	2014-01	0	0	0	0.177778	0.0222222	19	2005-10-10	8	122.059	9.08257	2.07669	3.21368	SAMN16842420	7B22013
a7D7.LP3	7D7	1st	C2	M	2015	F	2015-11	5.05556	4.01944	1.03611	0.297222	0.0194444	30	2006-10-25	9	113.551	8.83135	2.15816	3.18058	SAMN16842423	7D72015
a7D8P3	7D8	2nd	CS	F	2015	F	2015-12	2.14054	0	2.14054	0.232432	0.0189189	17	2006-09-23	9	161.162	9.0949	1.97791	3.53751	SAMN16842424	7D82015
a80S.LP3	80S	1st	CS	F	2013	HH	2013-12	NA	NA	NA	NA	NA	NA	2002-11-12	11	127.095	8.96627	2.09091	3.27902	SAMN16842425	80S2013
a88TP3	88T	2nd	CS	M	2015	F	2015-11	NA	NA	NA	NA	NA	NA	2003-12-04	12	146.967	9.68254	2.21029	3.45114	SAMN16842426	88T2015
a8B0P3	8B0	2nd	CS	F	2015	F	2015-12	3.88333	2.21111	1.67222	0.183333	0.0277778	19	2005-10-24	10	179.632	9.78554	2.06642	3.58749	SAMN16842427	8B02015
a8D6P3	8D6	2nd	CS	M	2015	R	2015-10	0.6	0.6	0	0.475	0.025	25	2006-10-19	9	126.742	9.36189	2.1089	3.27682	SAMN16842428	8D62015
a90D.LP3	90D	1st	C2	F	2013	F	2014-02	0	0	0	0.151724	0.0137931	31	1995-01-31	18	92.5724	8.69264	2.042	3.44217	SAMN16842429	90D2013
a93OP3	93O	2nd	CS	F	2015	KK	2015-11	6.87879	2.60606	4.27273	0.345455	0.0151515	24	2000-12-02	15	130.862	8.92965	1.97592	2.92209	SAMN16842430	93O2015
a93Z.LP3	93Z	1st	CS	F	2013	F	2013-10	1.03509	0.336842	0.698246	0.22807	0.0333333	60	2004-12-13	9	81.4657	7.50817	1.73371	2.65226	SAMN16842431	93Z2013
a94HP3	94H	2nd	CS	M	2015	KK	2015-10	3.84545	2.75455	1.09091	0.19697	0.0181818	1	1998-01-16	17	111.542	9.13563	1.99973	2.95327	SAMN16842432	94H2015
a94OP3	94O	2nd	C2	M	2013	HH	2014-02	NA	NA	NA	NA	NA	NA	2000-12-18	13	122.177	8.98019	1.94529	3.01094	SAMN16842433	94O2013
a98Z2013LP3	98Z	1st	CS	M	2013	KK	2013-12	NA	NA	NA	NA	NA	NA	2004-11-21	9	118.597	8.74141	2.23723	3.28108	SAMN16842435	98Z2013
a99L2013P3	99L	2nd	CS	M	2013	KK	2014-01	NA	NA	NA	NA	NA	NA	1999-11-30	14	138.646	9.19998	2.0109	2.78993	SAMN16842437	99L2013
a9C1P3	9C1	2nd	C2	F	2015	V	2015-11	0.0851852	0	0.0851852	0.262963	0.0333333	7	2006-10-26	9	142.275	8.87128	1.91147	3.3468	SAMN16842439	9C12015
a9C62013P3	9C6	2nd	CS	M	2013	HH	2014-01	NA	NA	NA	NA	NA	NA	2006-10-12	7	119.174	8.84951	1.92051	3.02096	SAMN16842440	9C62013
a9E5P3	9E5	2nd	CS	M	2015	F	2015-11	1.41667	1.19722	0.219444	0.308333	0.0194444	14	2007-10-16	8	132.323	9.41527	1.96465	3.25484	SAMN16842442	9E52015
a9E6P3	9E6	2nd	CS	M	2015	F	2015-12	3.06	0	3.06	0.36	0.0714286	21	2007-10-15	8	163.197	9.21777	2.1544	3.72147	SAMN16842443	9E62015
aK00P3	K00	2nd	CS	F	2013	F	2014-01	1.88525	0.872131	1.01311	0.280328	0.00655738	16	1986-02-17	27	116.526	8.64679	2.00557	3.23042	SAMN16842444	K002013
