# Supplementary material for: Yearly variation coupled with social interactions shape the skin microbiome in free-ranging rhesus macaques
Source: Microbiol Spectr. 2023 Sep 26;11(5):e02974-23. doi: 10.1128/spectrum.02974-23 (PMC10580906; doi:10.1128/spectrum.02974-23)
Supplement: Supplemental file 4 — Table S4. [file spectrum.02974-23-s0005.xlsx]

## Sheet: SocialGroup_Core_family
Taxa	type	details	F.abu	HH.abu	KK.abu	R.abu	V.abu	F.occ	HH.occ	KK.occ	R.occ	V.occ
Xanthomodaceae	core	F&HH&KK&R&V	7.539	7.367	8.421	8.124	7.124	1	1	1	1	1
Xanthobacteraceae	unique	HH	5.239	5.242	4.034	4.565	4.656	0.98	1	0.75	0.91	0.83
X6714	pan	F&HH&KK&R	6.397	6.49	6.859	6.542	5.771	1	1	1	1	0.83
Weeksellaceae	pan	HH&KK&R	5.953	5.938	6.696	6.522	4.157	0.98	1	1	1	0.83
Veillonellaceae	core	F&HH&KK&R&V	7.143	7.672	7.206	7.184	7.5	1	1	1	1	1
Unclassified.WCHB141	pan	F&HH&KK&V	5.141	4.83	4.289	5.314	5.594	1	1	1	0.91	1
Unclassified.Rhodospirillales	pan	HH&KK&R	4.831	4.732	4.841	5.375	5.442	0.98	1	1	1	0.92
Unclassified.Proteobacteria	pan	HH&KK	3.368	3.783	2.931	3.775	3.916	0.95	1	1	0.91	0.92
Unclassified.Mollicutes_RF39	core	F&HH&KK&R&V	8.22	8.325	8.502	9.173	8.021	1	1	1	1	1
Unclassified.Mollicutes	pan	HH&KK&R	4.559	5.455	4.452	5.345	4.757	0.86	1	1	1	0.92
Unclassified.Micrococcales	unique	HH	3.296	5.345	2.29	2.155	4.468	0.7	1	0.5	0.45	0.75
Unclassified.kingdom	pan	HH&R	3.327	3.632	2.525	3.212	3.408	0.93	1	0.88	1	0.92
Unclassified.IMCC26256	unique	KK	2.624	1.228	2.683	2.585	2.032	0.84	0.5	1	0.82	0.58
Unclassified.Gastraerophilales	pan	HH&KK&R&V	5.691	6.088	5.665	6.74	6.279	0.98	1	1	1	1
Unclassified.Gaiellales	pan	KK&R&V	5.521	4.668	6.149	5.863	5.563	0.98	0.75	1	1	1
Unclassified.Firmicutes	unique	HH	1.361	2.985	0.674	1.933	1.937	0.56	1	0.25	0.64	0.67
Unclassified.Clostridiales	pan	HH&KK&R	5.035	5.665	5.09	6.033	4.51	0.98	1	1	1	0.83
Unclassified.Bradymodales	pan	HH&R	4.715	5.737	4.716	5.92	4.153	0.98	1	0.88	1	0.83
Unclassified.Betaproteobacteriales	unique	HH	3.893	4.537	4.24	3.925	4.35	0.84	1	0.88	0.91	0.83
Unclassified.Bacteroidales	pan	F&HH&KK&R	6.422	6.795	6.97	7.433	5.777	1	1	1	1	0.92
Unclassified.Bacteria	core	F&HH&KK&R&V	5.95	5.655	5.435	5.898	5.946	1	1	1	1	1
Unclassified.Bacillales	unique	HH	4.31	5.65	4.224	4.435	4.516	0.84	1	0.88	0.91	0.83
Unclassified.Alphaproteobacteria	pan	HH&KK&R	4.153	4.905	3.654	5.115	4.524	0.93	1	1	1	0.83
Trueperaceae	pan	HH&KK&R	4.466	5.055	4.487	4.708	4.818	0.93	1	1	1	0.92
Tannerellaceae	pan	F&HH&KK&R	5.853	3.965	5.064	5.21	5.157	1	1	1	1	0.92
Succinivibrioceae	pan	HH&KK&R&V	7.158	7.355	6.801	7.352	8.118	0.98	1	1	1	1
Streptomycetaceae	pan	HH&KK&R	3.609	5.165	5.088	4.915	3.561	0.77	1	1	1	0.75
Streptococcaceae	core	F&HH&KK&R&V	10.351	10.697	10.67	10.593	10.464	1	1	1	1	1
Steroidobacteraceae	pan	HH&KK&R	5.318	4.628	4.519	4.485	3.545	0.95	1	1	1	0.75
Staphylococcaceae	pan	F&HH&KK&R	8.891	8.06	9.123	9.458	8.177	1	1	1	1	0.92
Spirosomaceae	pan	F&HH&R	4.618	4.438	3.529	4.767	5.07	1	1	0.88	1	0.92
Spirochaetaceae	core	F&HH&KK&R&V	6.785	6.22	5.98	6.24	6.577	1	1	1	1	1
Sphingomodaceae	core	F&HH&KK&R&V	9.721	10.043	10.314	10.241	9.766	1	1	1	1	1
Sphingobacteriaceae	pan	F&HH&KK&R	6.531	6.65	7.605	7.156	4.914	1	1	1	1	0.83
Solirubrobacteraceae	pan	HH&KK&R	6.151	6.055	7.225	7.124	5.973	0.98	1	1	1	0.83
Solibacteraceae_Subgroup_3	pan	HH&KK&R	4.877	4.655	4.88	4.083	2.761	0.95	1	1	1	0.58
SCI84	pan	HH&KK	4.484	4.412	4.575	3.898	3.368	0.95	1	1	0.91	0.75
Saprospiraceae	unique	F	5.294	2.007	2.45	2.799	3.578	1	0.75	0.75	0.82	0.75
Sandaraciceae	unique	KK	3.393	1.708	3.271	2.895	2.977	0.84	0.5	1	0.73	0.75
Ruminococcaceae	core	F&HH&KK&R&V	11.942	12.148	12.262	12.601	12.553	1	1	1	1	1
Rubrobacteriaceae	pan	F&HH&KK&R	5.525	5.685	5.918	5.829	5.742	1	1	1	1	0.92
Rikenellaceae	core	F&HH&KK&R&V	8.669	8.873	8.599	9.254	8.648	1	1	1	1	1
Rhodopirillaceae	unique	HH	4.864	4.735	2.982	1.762	2.759	0.91	1	0.75	0.55	0.67
Rhodocyclaceae	unique	R	6.306	4.235	5.491	4.925	4.053	0.91	0.75	0.88	1	0.83
Rhodobacteraceae	core	F&HH&KK&R&V	8.519	8.595	9.391	8.855	8.323	1	1	1	1	1
Rhizobiaceae	pan	F&HH&KK&R	7.397	7.147	7.631	7.836	7.177	1	1	1	1	0.92
Pseudonocardiaceae	pan	HH&KK	5.452	5.912	6.026	5.803	5.952	0.95	1	1	0.91	0.92
Pseudomodaceae	core	F&HH&KK&R&V	6.45	6.522	6.582	6.615	6.12	1	1	1	1	1
Promicromonosporaceae	pan	HH&KK&R	5.025	5.558	6.455	5.93	5.281	0.98	1	1	1	0.92
Prevotellaceae	core	F&HH&KK&R&V	10.393	10.192	10.724	10.634	11.018	1	1	1	1	1
Porphyromodaceae	pan	HH&KK&R	5.848	8.04	6.86	6.153	5.717	0.95	1	1	1	0.92
Polyangiaceae	unique	R	4.691	3.975	3.901	5.583	4.585	0.93	0.75	0.75	1	0.83
Planococcaceae	pan	F&HH&KK&R	9.319	9.3	9.994	9.59	8.504	1	1	1	1	0.92
Peptostreptococcaceae	pan	F&HH&KK&R	6.746	7.367	7.776	7.68	6.411	1	1	1	1	0.92
Peptococcaceae	pan	HH&KK&R	5.027	5.54	5.566	5.066	5.004	0.98	1	1	1	0.92
Pasteurellaceae	core	F&HH&KK&R&V	8.623	8.893	9.104	8.738	8.883	1	1	1	1	1
Paludibacteraceae	pan	HH&KK&R&V	5.907	5.282	5.402	5.015	4.213	0.95	1	1	1	1
Paenibacillaceae	pan	HH&R	3.729	5.183	4.495	5.474	3.141	0.86	1	0.88	1	0.67
p253418B5_gut_group	pan	HH&KK&R	5.007	5.77	5.669	6.329	5.627	0.98	1	1	1	0.92
Oligoflexaceae	pan	HH&KK	3.495	4.037	3.725	3.592	2.801	0.95	1	1	0.91	0.67
Nocardioidaceae	core	F&HH&KK&R&V	8.489	9.062	9.474	9.01	8.519	1	1	1	1	1
Nocardiaceae	pan	F&HH&KK&R	6.583	6.63	6.338	6.696	6.545	1	1	1	1	0.92
Nitrospiraceae	pan	HH&KK	4.141	3.505	3.469	2.686	2.896	0.95	1	1	0.73	0.75
Nitrososphaeraceae	pan	HH&V	4.006	3.212	2.532	1.929	3.791	0.86	1	0.75	0.55	1
Neisseriaceae	pan	F&HH&KK&R	5.778	6.183	6.15	6.015	4.893	1	1	1	1	0.92
Muribaculaceae	core	F&HH&KK&R&V	7.335	7.707	7.701	7.797	8.092	1	1	1	1	1
Moraxellaceae	core	F&HH&KK&R&V	9.877	9.812	10.379	10.154	9.768	1	1	1	1	1
mle127	unique	HH	1.057	3.035	1.322	2.181	0.697	0.37	1	0.38	0.73	0.25
Mitochondria	pan	F&HH&R	6.284	5.388	5.246	5.433	4.859	1	1	0.88	1	0.92
Microscillaceae	unique	HH	4.232	3.202	3.561	3.445	3.464	0.91	1	0.88	0.82	0.83
Micrococcaceae	core	F&HH&KK&R&V	8.035	8.762	9.293	8.892	7.624	1	1	1	1	1
Microbacteriaceae	pan	HH&KK&R	5.39	5.41	5.297	5.498	4.408	0.98	1	1	1	0.75
Methyloligellaceae	unique	HH	4.368	3.382	1.241	2.609	3.462	0.95	1	0.5	0.73	0.92
Methanomethylophilaceae	pan	HH&KK&R	3.686	3.97	4.505	4.29	4.356	0.81	1	1	1	0.92
Methanobacteriaceae	pan	HH&KK&R	4.507	4.752	4.433	5.198	3.928	0.98	1	1	1	0.92
Marinifilaceae	pan	HH&KK	3.478	4.518	4.575	4.444	4.229	0.86	1	1	0.91	0.92
Leuconostocaceae	pan	HH&KK	5.607	4.575	5.401	4.38	5.097	0.95	1	1	0.82	0.92
Leptotrichiaceae	pan	F&HH&KK&R	6.328	6.98	6.704	5.429	5.449	1	1	1	1	0.92
Lactobacillaceae	core	F&HH&KK&R&V	10.94	11.383	11.725	11.397	11.522	1	1	1	1	1
Lachnospiraceae	core	F&HH&KK&R&V	11.401	11.512	11.584	11.796	11.992	1	1	1	1	1
Kineosporiaceae	unique	KK	3.53	3.098	4.38	4.735	2.842	0.79	0.75	1	0.91	0.67
JG30KFCM45	pan	HH&KK	4.204	5.468	6.214	5.153	3.03	0.98	1	1	0.91	0.75
Intrasporangiaceae	pan	F&HH&KK&R	8.482	9.57	9.91	9.183	7.652	1	1	1	1	0.92
Iamiaceae	pan	KK&R	3.086	3.852	4.846	4.876	2.198	0.81	0.75	1	1	0.5
Hymenobacteraceae	pan	F&HH&KK&R	6.242	6.72	6.959	7.225	5.95	1	1	1	1	0.92
Helicobacteraceae	pan	HH&KK&R&V	6.212	6.67	6.829	6.847	6.323	0.95	1	1	1	1
Halomodaceae	pan	HH&R	4.424	5.26	3.81	3.997	4.382	0.91	1	0.75	1	0.92
Haliangiaceae	unique	HH	3.08	3.917	3.251	2.832	3.101	0.84	1	0.75	0.82	0.67
Geodermatophilaceae	unique	KK	1.121	2.79	4.371	2.877	1.118	0.37	0.75	1	0.73	0.33
Gemmatimodaceae	pan	HH&KK&R	4.577	4.812	5.396	4.974	4.21	0.95	1	1	1	0.83
Geminicoccaceae	pan	HH&KK	5.339	5.09	5.473	4.346	4.151	0.98	1	1	0.91	0.83
Gaiellaceae	pan	F&HH&KK&R	6.081	5.92	6.067	5.774	5.183	1	1	1	1	0.92
Fusobacteriaceae	core	F&HH&KK&R&V	7.534	7.965	8.224	7.934	7.641	1	1	1	1	1
Flavobacteriaceae	unique	KK	3.192	1.938	3.312	2.761	2.96	0.86	0.5	1	0.91	0.75
Family_XIII	core	F&HH&KK&R&V	7.926	7.865	7.902	8.435	8.002	1	1	1	1	1
Family_XII	pan	F&HH&KK&R	7.51	7.992	8.174	7.723	6.414	1	1	1	1	0.92
Family_XI	pan	F&HH&KK&R	7.442	9.178	8.311	7.197	7.324	1	1	1	1	0.92
Erysipelotrichaceae	core	F&HH&KK&R&V	9.311	9.252	9.27	9.285	9.677	1	1	1	1	1
Enterococcaceae	pan	HH&KK&R	4.867	5.027	5.747	5.89	4.223	0.95	1	1	1	0.75
Enterobacteriaceae	pan	HH&KK&R	6.444	6.488	7.711	7.656	7.03	0.95	1	1	1	0.92
Elusimicrobiaceae	pan	HH&KK	2.723	4.272	2.678	3.408	3.27	0.72	1	1	0.91	0.75
Eggerthellaceae	core	F&HH&KK&R&V	5.257	5.652	5.857	5.634	5.812	1	1	1	1	1
Diplorickettsiaceae	unique	HH	4.434	5.438	4.066	3.238	3.277	0.93	1	0.88	0.82	0.83
Dietziaceae	unique	KK	2.072	1.915	4.928	4.235	2.282	0.58	0.5	1	0.91	0.67
Devosiaceae	pan	HH&KK&R&V	5.002	5.103	5.929	5.594	5.252	0.95	1	1	1	1
Desulfovibrioceae	pan	HH&KK&R&V	4.832	5.412	5.208	5.359	5.424	0.95	1	1	1	1
Dermatophilaceae	pan	F&HH&KK&R	5.43	6.125	7.784	6.767	4.06	1	1	1	1	0.75
Dermacoccaceae	pan	HH&KK&R	5.078	7.522	7.624	6.745	4.122	0.84	1	1	1	0.75
Dermabacteraceae	pan	HH&KK&R	5.185	6.655	6.952	6.303	4.938	0.95	1	1	1	0.92
Deinococcaceae	pan	HH&KK&R	4.729	6.325	6.771	6.471	4.861	0.93	1	1	1	0.83
Cyclobacteriaceae	pan	F&KK	4.914	2.53	4.308	3.437	3.953	1	0.75	1	0.82	0.83
Corynebacteriaceae	pan	F&HH&KK&R	8.275	8.135	8.652	9.165	7.752	1	1	1	1	0.92
Coriobacteriaceae	unique	HH	1.118	1.865	1.761	1.111	1.344	0.47	1	0.75	0.45	0.5
Clostridiales_vadinBB60_group	pan	HH&KK&R&V	4.331	5.228	4.496	5.831	5.008	0.93	1	1	1	1
Clostridiaceae_1	core	F&HH&KK&R&V	8.52	8.582	9.03	8.913	8.825	1	1	1	1	1
Chthoniobacteraceae	unique	KK	3.959	3.575	4.789	4.127	3.608	0.93	0.75	1	0.82	0.83
Chroococcidiopsaceae	unique	HH	2.439	2.867	1.538	2.742	4.152	0.72	1	0.62	0.73	0.83
Christensenellaceae	core	F&HH&KK&R&V	7.392	7.815	8.047	8.332	7.726	1	1	1	1	1
Chitinophagaceae	pan	F&HH&KK&R	7.757	7.933	8.711	8.659	6.516	1	1	1	1	0.92
Cellvibrioceae	pan	HH&V	4.738	4.105	4.452	4.525	4.63	0.95	1	0.88	0.91	1
Caulobacteraceae	unique	R	5.373	4.07	5.173	5.855	4.787	0.95	0.75	0.88	1	0.83
Carnobacteriaceae	pan	HH&KK&R	5.334	5.843	6.371	5.857	5.411	0.95	1	1	1	0.92
Campylobacteraceae	core	F&HH&KK&R&V	7.523	7.745	7.38	8.594	8.273	1	1	1	1	1
Burkholderiaceae	core	F&HH&KK&R&V	9.243	8.627	9.127	9.179	8.876	1	1	1	1	1
Brevibacteriaceae	unique	HH	2.725	3.468	3.332	3.696	2.369	0.72	1	0.75	0.91	0.67
Blastocatellaceae	pan	HH&KK&R	5.558	6.375	5.628	6.111	5.327	0.98	1	1	1	0.83
Bifidobacteriaceae	unique	KK	4.02	3.645	5.128	3.523	4.474	0.98	0.75	1	0.73	0.92
Beijerinckiaceae	pan	F&HH&KK&R	6.737	6.527	7.139	7.443	6.344	1	1	1	1	0.92
Bacteroidales_RF16_group	pan	HH&KK&R&V	5.86	7.05	6.046	7.082	6.269	0.95	1	1	1	1
Bacteroidaceae	unique	HH	3.652	2.745	2.856	3.205	2.828	0.88	1	0.88	0.82	0.75
Bacteriovoracaceae	unique	HH	3.976	4.718	3.644	3.337	2.763	0.95	1	0.88	0.82	0.67
Bacillaceae	core	F&HH&KK&R&V	7.686	7.5	7.541	7.377	8.107	1	1	1	1	1
Azospirillaceae	unique	KK	2.659	1.367	3.921	1.855	2.453	0.72	0.5	1	0.64	0.75
Atopobiaceae	pan	HH&KK&R	2.918	3.94	3.894	4.252	3.099	0.88	1	1	1	0.92
Ardenticateceae	pan	HH&KK	3.808	4.565	4.506	3.574	2.772	0.93	1	1	0.91	0.83
Aeroplasmataceae	pan	HH&KK&R&V	5.448	5.737	5.282	5.884	6.361	0.95	1	1	1	1
Aeromodaceae	unique	HH	4.137	4.65	3.581	3.733	3.311	0.84	1	0.75	0.64	0.67
Aerolineaceae	unique	HH	5.351	3.835	1.33	1.139	1.878	0.93	1	0.5	0.36	0.42
Aerococcaceae	pan	F&HH&KK&R	5.831	7.525	7.266	6.738	6.336	1	1	1	1	0.92
Acidaminococcaceae	core	F&HH&KK&R&V	5.221	4.928	4.673	4.842	5.423	1	1	1	1	1
Acetobacteraceae	pan	F&HH&KK&R	4.981	5.118	6.056	5.556	3.881	1	1	1	1	0.75
