# Supplementary material for: Yearly variation coupled with social interactions shape the skin microbiome in free-ranging rhesus macaques
Source: Microbiol Spectr. 2023 Sep 26;11(5):e02974-23. doi: 10.1128/spectrum.02974-23 (PMC10580906; doi:10.1128/spectrum.02974-23)
Supplement: Supplemental file 5 — Table S5. [file spectrum.02974-23-s0006.xlsx]

## Sheet: TrapSeason_Core_family
Taxa	type	details	2013.abu	2014.abu	2015.abu	2013.occ	2014.occ	2015.occ
Xanthomodaceae	core	2013&2014&2015	7.369	7.67	7.981	1	1	1
Xanthobacteraceae	unique	2014	4.807	5.673	5.02	0.88	1	0.97
X6714	pan	2014&2015	6.09	6.603	6.714	0.95	1	1
Weeksellaceae	unique	2014	4.911	6.107	6.98	0.95	1	0.97
Veillonellaceae	core	2013&2014&2015	7.51	7.263	6.888	1	1	1
vadinBE97	unique	2014	2.408	3.627	2.917	0.74	1	0.76
Unclassified.WCHB141	pan	2014&2015	4.605	5.647	5.755	0.98	1	1
Unclassified.Subgroup_6	unique	2014	3.438	4.527	4.753	0.79	1	0.94
Unclassified.Rhodospirillales	unique	2014	5.11	4.467	4.904	0.98	1	0.97
Unclassified.Proteobacteria	unique	2014	3.654	2.907	3.325	0.95	1	0.94
Unclassified.Myxococcales	unique	2014	2.087	4.593	4.184	0.55	1	0.85
Unclassified.Mollicutes_RF39	core	2013&2014&2015	8.219	8.917	8.485	1	1	1
Unclassified.Mollicutes	unique	2014	4.823	4.403	4.654	0.93	1	0.88
Unclassified.kingdom	unique	2014	3.33	2.337	3.246	0.95	1	0.91
Unclassified.Gastraerophilales	pan	2013&2014	6.204	6.06	5.609	1	1	0.97
Unclassified.Gammaproteobacteria	unique	2014	2.736	3.163	4.103	0.79	1	0.94
Unclassified.Gaiellales	pan	2014&2015	5.305	5.817	5.947	0.95	1	1
Unclassified.FBP	unique	2014	1.31	2.91	1.353	0.48	1	0.48
Unclassified.Clostridiales	pan	2014&2015	4.812	5.637	5.495	0.93	1	1
Unclassified.BRC1	unique	2014	1.536	2.673	3.44	0.48	1	0.91
Unclassified.Bradymodales	unique	2014	4.731	7.327	4.779	0.93	1	0.97
Unclassified.Betaproteobacteriales	unique	2014	4.924	4.96	2.824	0.98	1	0.7
Unclassified.Bacteroidales	pan	2014&2015	6.234	6.883	6.9	0.98	1	1
Unclassified.Bacteria	core	2013&2014&2015	5.652	5.747	6.169	1	1	1
Unclassified.Bacillales	unique	2014	4.177	5.723	4.608	0.83	1	0.88
Unclassified.Alphaproteobacteria	unique	2015	3.976	1.747	5.022	0.9	0.67	1
Trueperaceae	unique	2014	5.105	3.57	4.019	0.98	1	0.91
Tannerellaceae	pan	2014&2015	4.828	5.073	6.34	0.98	1	1
Succinivibrioceae	pan	2013&2014	7.324	7.473	7.27	1	1	0.97
Streptomycetaceae	unique	2014	4.2	5.603	3.64	0.81	1	0.85
Streptococcaceae	core	2013&2014&2015	10.727	10.743	10.079	1	1	1
Steroidobacteraceae	unique	2014	4.485	4.327	5.269	0.9	1	0.97
Staphylococcaceae	pan	2014&2015	8.735	10.43	8.834	0.98	1	1
Spirosomaceae	unique	2014	4.779	4.147	4.384	0.98	1	0.97
Spirochaetaceae	core	2013&2014&2015	6.26	6.647	6.945	1	1	1
Sphingomodaceae	core	2013&2014&2015	9.923	10.297	9.784	1	1	1
Sphingobacteriaceae	pan	2014&2015	6.476	6.367	6.511	0.95	1	1
Solirubrobacteraceae	pan	2014&2015	6.024	7.657	6.685	0.93	1	1
Solibacteraceae_Subgroup_3	unique	2014	3.848	4.923	5.123	0.86	1	0.97
SCI84	pan	2014&2015	3.821	4.86	4.706	0.86	1	1
Salinisphaeraceae	unique	2014	2.522	4.323	1.869	0.67	1	0.55
Ruminococcaceae	core	2013&2014&2015	12.138	12.557	12.181	1	1	1
Rubrobacteriaceae	pan	2014&2015	5.486	7.123	5.724	0.98	1	1
Rikenellaceae	core	2013&2014&2015	8.451	9.33	9.082	1	1	1
Rhodothermaceae	unique	2014	2.364	3.32	3.682	0.76	1	0.94
Rhodocyclaceae	pan	2014&2015	4.44	4.323	7.132	0.81	1	1
Rhodobacteraceae	core	2013&2014&2015	8.655	9.02	8.562	1	1	1
Rhizobiaceae	pan	2014&2015	7.234	7.827	7.658	0.98	1	1
Pseudonocardiaceae	pan	2014&2015	5.562	6.847	5.678	0.9	1	1
Pseudomodaceae	core	2013&2014&2015	6.132	6.607	6.815	1	1	1
Promicromonosporaceae	unique	2014	5.485	6.387	5.121	0.98	1	0.97
Prevotellaceae	core	2013&2014&2015	10.698	10.79	10.332	1	1	1
Porphyromodaceae	unique	2014	6.63	5.66	5.435	0.98	1	0.94
Polyangiaceae	pan	2014&2015	3.566	5.613	6.018	0.81	1	1
Planococcaceae	pan	2014&2015	9.182	9.7	9.414	0.98	1	1
Peptostreptococcaceae	pan	2014&2015	6.938	7.887	6.912	0.98	1	1
Peptococcaceae	pan	2014&2015	5.132	5.12	5.082	0.95	1	1
Pasteurellaceae	core	2013&2014&2015	9.097	7.983	8.36	1	1	1
Paludibacteraceae	pan	2014&2015	4.804	3.453	6.424	0.95	1	1
Paenibacillaceae	unique	2014	3.828	6.2	4.108	0.83	1	0.88
p253418B5_gut_group	unique	2014	5.559	6.087	5.125	0.98	1	0.97
Nocardioidaceae	core	2013&2014&2015	8.969	9.267	8.3	1	1	1
Nocardiaceae	pan	2014&2015	6.357	7.08	6.796	0.98	1	1
Neisseriaceae	pan	2014&2015	5.853	5.373	5.615	0.98	1	1
Muribaculaceae	core	2013&2014&2015	7.552	8.693	7.499	1	1	1
Moraxellaceae	core	2013&2014&2015	9.786	9.843	10.162	1	1	1
Mitochondria	pan	2014&2015	5.526	3.737	6.318	0.95	1	1
Microscillaceae	unique	2014	3.125	4.087	4.825	0.81	1	0.97
Micrococcaceae	core	2013&2014&2015	8.616	9.337	7.706	1	1	1
Microbacteriaceae	unique	2014	5.245	6.267	5.153	0.93	1	0.97
Methylophilaceae	unique	2014	0.894	3.097	3.236	0.33	1	0.79
Methanomethylophilaceae	unique	2014	3.825	3.133	4.237	0.88	1	0.88
Methanobacteriaceae	pan	2014&2015	3.798	5.653	5.337	0.95	1	1
Marinifilaceae	unique	2014	3.868	4.303	3.894	0.9	1	0.88
Leuconostocaceae	unique	2014	5.459	5.163	5.067	0.95	1	0.91
Leptotrichiaceae	pan	2014&2015	6.639	5.203	5.585	0.98	1	1
Lactobacillaceae	core	2013&2014&2015	11.227	12.303	11.058	1	1	1
Lachnospiraceae	core	2013&2014&2015	11.573	12.02	11.531	1	1	1
Kineosporiaceae	unique	2014	3.944	5.017	3.173	0.83	1	0.76
JG30KFCM45	unique	2014	4.227	5.363	4.598	0.9	1	0.97
Intrasporangiaceae	pan	2014&2015	8.929	9.287	8.25	0.98	1	1
Iamiaceae	unique	2014	2.94	4.583	3.929	0.74	1	0.88
Hymenobacteraceae	pan	2014&2015	6.332	7.43	6.473	0.98	1	1
Helicobacteraceae	pan	2013&2014	6.478	6.087	6.342	1	1	0.94
Halomodaceae	unique	2014	4.798	4.743	3.715	0.93	1	0.88
Gemmatimodaceae	pan	2014&2015	4.096	5.837	5.301	0.9	1	1
Geminicoccaceae	pan	2014&2015	4.562	4.93	5.605	0.9	1	1
Gaiellaceae	pan	2014&2015	5.644	6.347	6.161	0.98	1	1
Fusobacteriaceae	core	2013&2014&2015	8.124	7.373	7.19	1	1	1
Flavobacteriaceae	unique	2014	3.072	2.437	3.062	0.76	1	0.94
Family_XIII	core	2013&2014&2015	7.909	8.543	8.075	1	1	1
Family_XII	pan	2014&2015	7.395	8.507	7.458	0.98	1	1
Family_XI	pan	2014&2015	8.074	7.227	6.955	0.98	1	1
Erysipelotrichaceae	core	2013&2014&2015	9.358	9.1	9.377	1	1	1
Enterococcaceae	unique	2014	4.908	5.967	5.056	0.9	1	0.97
Enterobacteriaceae	unique	2014	6.995	8.007	6.53	0.98	1	0.94
Eggerthellaceae	core	2013&2014&2015	5.722	4.903	5.218	1	1	1
Diplorickettsiaceae	unique	2014	5.422	3.47	2.478	0.95	1	0.82
Dietziaceae	unique	2014	2.034	5.733	3.259	0.52	1	0.85
Devosiaceae	pan	2013&2014	5.487	5.82	4.835	1	1	0.94
Desulfovibrioceae	unique	2014	4.838	4.917	5.368	0.98	1	0.97
Dermatophilaceae	unique	2014	5.361	7.107	5.968	0.95	1	0.97
Dermacoccaceae	unique	2014	6.495	7.23	4.201	0.95	1	0.76
Dermabacteraceae	unique	2014	6.355	7.257	4.398	0.98	1	0.94
Deinococcaceae	unique	2014	5.289	6.21	5.198	0.95	1	0.91
Cytophagaceae	unique	2014	2.366	3.1	2.891	0.76	1	0.94
Cyclobacteriaceae	pan	2014&2015	4.358	3.44	4.478	0.88	1	1
Corynebacteriaceae	pan	2014&2015	8.38	8.82	8.272	0.98	1	1
Coriobacteriaceae	unique	2014	1.305	2.287	1.1	0.55	1	0.45
Clostridiales_vadinBB60_group	pan	2013&2014	4.517	6.083	4.83	1	1	0.91
Clostridiaceae_1	core	2013&2014&2015	8.371	9.07	9.032	1	1	1
Chthoniobacteraceae	unique	2014	3.662	4.58	4.363	0.86	1	0.94
Christensenellaceae	core	2013&2014&2015	7.35	8.11	8.025	1	1	1
Chitinophagaceae	pan	2014&2015	7.302	8.61	8.361	0.98	1	1
Cellvibrioceae	unique	2014	4.441	3.16	5.003	0.93	1	0.97
Caulobacteraceae	unique	2014	5.071	5.313	5.504	0.88	1	0.97
Carnobacteriaceae	pan	2014&2015	5.462	5.673	5.655	0.93	1	1
Campylobacteraceae	core	2013&2014&2015	8.077	8.217	7.377	1	1	1
Burkholderiaceae	core	2013&2014&2015	8.79	8.843	9.598	1	1	1
Brevibacteriaceae	unique	2014	3.432	5.423	2.012	0.86	1	0.61
Blastocatellaceae	unique	2014	5.569	6.413	5.682	0.95	1	0.97
BIrii41	unique	2014	1.669	3.603	3.083	0.5	1	0.79
Bifidobacteriaceae	unique	2014	4.045	5.2	4.104	0.9	1	0.94
Beijerinckiaceae	pan	2014&2015	6.43	7.473	7.226	0.98	1	1
Bacteroidales_RF16_group	pan	2013&2014	6.323	7.893	5.831	1	1	0.94
Bacteroidaceae	unique	2015	2.525	1.82	4.502	0.76	0.67	1
Bacteriovoracaceae	unique	2014	3.551	3.94	3.875	0.83	1	0.94
Bacillaceae	core	2013&2014&2015	7.646	8.013	7.699	1	1	1
Azospirillaceae	unique	2014	2.485	3.317	2.627	0.67	1	0.79
Atopobiaceae	unique	2014	3.333	3.353	3.222	0.93	1	0.91
Ardenticateceae	unique	2014	3.479	3.213	4.087	0.9	1	0.94
Aeroplasmataceae	pan	2013&2014	5.885	4.903	5.414	1	1	0.94
Aerococcaceae	pan	2014&2015	6.468	6.517	5.997	0.98	1	1
Actinomycetaceae	unique	2014	2.385	2.42	2.395	0.71	1	0.73
Acidaminococcaceae	core	2013&2014&2015	4.92	4.39	5.458	1	1	1
Acetobacteraceae	unique	2014	4.995	5.667	4.97	0.95	1	0.97
