# Supplementary material for: Yearly variation coupled with social interactions shape the skin microbiome in free-ranging rhesus macaques
Source: Microbiol Spectr. 2023 Sep 26;11(5):e02974-23. doi: 10.1128/spectrum.02974-23 (PMC10580906; doi:10.1128/spectrum.02974-23)
Supplement: Supplemental file 6 — Table S6. [file spectrum.02974-23-s0007.xlsx]

## Sheet: Weather_data 2013 -v- 2015
Including September
CALCULATION	DATE	DailyAverageDewPointTemperature	DailyAverageDryBulbTemperature	DailyAverageRelativeHumidity	DailyAverageSeaLevelPressure	DailyAverageStationPressure	DailyAverageWetBulbTemperature	DailyAverageWindSpeed	DailyDepartureFromNormalAverageTemperature	DailyMaximumDryBulbTemperature	DailyMinimumDryBulbTemperature	DailyPeakWindSpeed	DailyPrecipitation	DailySustainedWindSpeed
Mean	2013	71.8447	82.1855	75.6095	30.0014	29.9479	75	6.76889	1.21048	87.5806	76.2661	22.6618	0.14	16.7059
Mean	2015	74.4151	82.1081	79.6226	29.9832	29.9394	76.5849	7.06019	-0.924324	87.9189	75.7838	22.6903	0.12	16.646
													17.31 (2013 summed total)
													13.94 (2015 summed total)
Excluding September
CALCULATION	DATE	DailyAverageDewPointTemperature	DailyAverageDryBulbTemperature	DailyAverageRelativeHumidity	DailyAverageSeaLevelPressure	DailyAverageStationPressure	DailyAverageWetBulbTemperature	DailyAverageWindSpeed	DailyDepartureFromNormalAverageTemperature	DailyMaximumDryBulbTemperature	DailyMinimumDryBulbTemperature	DailyPeakWindSpeed	DailyPrecipitation	DailySustainedWindSpeed
Mean	2013	69.7397	81.6809	73.08	30.0207	29.9592	73.5205	6.9381	1.36809	87	75.8723	23.1415	0.11	17.0377
Mean	2015	73.9756	81.7791	79.2805	29.9909	29.9459	76.2073	7.38193	-1.14884	87.5233	75.5465	23.4091	0.13	17.0682
													10.65 (2013 summed total)
													11.57 (2015 summed total)
